# Supplementary material for: Cytoplasmic dynein-1 cargo diversity is mediated by the combinatorial assembly of FTS–Hook–FHIP complexes
Source: eLife. 2021 Dec 9;10:e74538. doi: 10.7554/eLife.74538 (PMC8730729; doi:10.7554/eLife.74538)
Supplement: Supplementary file 2. — The results of GO searches using GOrilla (Eden et al., 2009; Eden et al., 2007). Enriched GO terms were identified by using the Homo sapiens database and by comparing two unranked lists of genes, using any significant hits in each dataset as the ‘Target set’ and any nonsignificant hits in the same dataset as the ‘Background set’ and searching for GO terms for process, function, and component. Standard search parameters (p value threshold of 10−3) were used. Each tab corresponds to the component, function, or process search results for one FHIP carboxy-terminal dataset. [file elife-74538-supp2.xlsx]

## Sheet: FHIP1A - GOCOMPONENT
GO Term	Description	P-value	FDR q-value	Enrichment	N	B	n	b	Genes
GO:0005871	kinesin complex	2.65e-06	0.00247	11.77	863	11	40	6	[KLC4 - kinesin light chain 4, KLC1 - kinesin light chain 1, KLC2 - kinesin light chain 2, KIF5C - kinesin family member 5c, KLC3 - kinesin light chain 3, KIF5B - kinesin family member 5b]
GO:0098796	membrane protein complex	1.73e-05	0.00808	4.24	863	56	40	11	[UQCRC2 - ubiquinol-cytochrome c reductase core protein ii, SNX3 - sorting nexin 3, HOOK3 - hook microtubule-tethering protein 3, RP9 - retinitis pigmentosa 9 (autosomal dominant), TFRC - transferrin receptor (p90, cd71), AKTIP - akt interacting protein, IGF2R - insulin-like growth factor 2 receptor, SNX2 - sorting nexin 2, SNX1 - sorting nexin 1, AP4E1 - adaptor-related protein complex 4, epsilo…
GO:0016272	prefoldin complex	1.92e-05	0.00598	17.26	863	5	40	4	[PFDN6 - prefoldin subunit 6, VBP1 - von hippel-lindau binding protein 1, PFDN1 - prefoldin subunit 1, PFDN5 - prefoldin subunit 5]
GO:0030897	HOPS complex	9.26e-05	0.0216	21.58	863	3	40	3	[HOOK3 - hook microtubule-tethering protein 3, AKTIP - akt interacting protein, HOOK1 - hook microtubule-tethering protein 1]
GO:0070695	FHF complex	9.26e-05	0.0173	21.58	863	3	40	3	[HOOK3 - hook microtubule-tethering protein 3, AKTIP - akt interacting protein, HOOK1 - hook microtubule-tethering protein 1]
GO:0035253	ciliary rootlet	9.26e-05	0.0144	21.58	863	3	40	3	[KIF5C - kinesin family member 5c, KIF5B - kinesin family member 5b, KLC3 - kinesin light chain 3]
GO:0044440	endosomal part	9.76e-05	0.013	4.93	863	35	40	8	[SNX3 - sorting nexin 3, TFRC - transferrin receptor (p90, cd71), LRP2 - low density lipoprotein receptor-related protein 2, SNX2 - sorting nexin 2, ATP9A - atpase, class ii, type 9a, ECE1 - endothelin converting enzyme 1, SNX1 - sorting nexin 1, AP4E1 - adaptor-related protein complex 4, epsilon 1 subunit]
GO:0005768	endosome	0.000197	0.023	5.21	863	29	40	7	[SNX3 - sorting nexin 3, TFRC - transferrin receptor (p90, cd71), IGF2R - insulin-like growth factor 2 receptor, SNX2 - sorting nexin 2, ATP9A - atpase, class ii, type 9a, ECE1 - endothelin converting enzyme 1, SNX1 - sorting nexin 1]
GO:0030904	retromer complex	0.000358	0.0371	16.18	863	4	40	3	[SNX3 - sorting nexin 3, SNX2 - sorting nexin 2, SNX1 - sorting nexin 1]
GO:0009897	external side of plasma membrane	0.000358	0.0334	16.18	863	4	40	3	[TFRC - transferrin receptor (p90, cd71), LRP2 - low density lipoprotein receptor-related protein 2, ECE1 - endothelin converting enzyme 1]
GO:0044425	membrane part	0.000416	0.0353	2.22	863	165	40	17	[UQCRC2 - ubiquinol-cytochrome c reductase core protein ii, SNX3 - sorting nexin 3, RP9 - retinitis pigmentosa 9 (autosomal dominant), LRP2 - low density lipoprotein receptor-related protein 2, AKTIP - akt interacting protein, IGF2R - insulin-like growth factor 2 receptor, LAT - linker for activation of t cells, ATP9A - atpase, class ii, type 9a, AP4E1 - adaptor-related protein complex 4, epsilon…
GO:0000323	lytic vacuole	0.000423	0.0329	9.59	863	9	40	4	[LRP2 - low density lipoprotein receptor-related protein 2, SNX2 - sorting nexin 2, LAT - linker for activation of t cells, SNX1 - sorting nexin 1]
GO:0005764	lysosome	0.000423	0.0304	9.59	863	9	40	4	[LRP2 - low density lipoprotein receptor-related protein 2, LAT - linker for activation of t cells, SNX2 - sorting nexin 2, SNX1 - sorting nexin 1]
GO:0005759	mitochondrial matrix	0.000682	0.0454	6.35	863	17	40	5	[PCCA - propionyl coa carboxylase, alpha polypeptide, PCCB - propionyl coa carboxylase, beta polypeptide, HSD17B10 - hydroxysteroid (17-beta) dehydrogenase 10, ACADM - acyl-coa dehydrogenase, c-4 to c-12 straight chain, SSBP1 - single-stranded dna binding protein 1, mitochondrial]
GO:0099023	tethering complex	0.000867	0.0539	12.94	863	5	40	3	[HOOK3 - hook microtubule-tethering protein 3, AKTIP - akt interacting protein, HOOK1 - hook microtubule-tethering protein 1]
GO:0097708	intracellular vesicle	0.000964	0.0562	3	863	72	40	10	[KLC1 - kinesin light chain 1, SNX3 - sorting nexin 3, TFRC - transferrin receptor (p90, cd71), LRP2 - low density lipoprotein receptor-related protein 2, IGF2R - insulin-like growth factor 2 receptor, ATP9A - atpase, class ii, type 9a, SNX2 - sorting nexin 2, ECE1 - endothelin converting enzyme 1, SNX1 - sorting nexin 1, KIF5B - kinesin family member 5b]
GO:0031410	cytoplasmic vesicle	0.000964	0.0529	3	863	72	40	10	[KLC1 - kinesin light chain 1, SNX3 - sorting nexin 3, TFRC - transferrin receptor (p90, cd71), LRP2 - low density lipoprotein receptor-related protein 2, IGF2R - insulin-like growth factor 2 receptor, ATP9A - atpase, class ii, type 9a, SNX2 - sorting nexin 2, ECE1 - endothelin converting enzyme 1, SNX1 - sorting nexin 1, KIF5B - kinesin family member 5b]

## Sheet: FHIP1A - GOFUNCTION
GO Term	Description	P-value	FDR q-value	Enrichment	N	B	n	b	Genes
GO:0003777	microtubule motor activity	1.24e-06	0.00148	12.94	863	10	40	6	[KLC4 - kinesin light chain 4, KLC1 - kinesin light chain 1, KIF5C - kinesin family member 5c, KLC2 - kinesin light chain 2, KLC3 - kinesin light chain 3, KIF5B - kinesin family member 5b]
GO:0003774	motor activity	8.34e-05	0.0495	7.19	863	18	40	6	[KLC4 - kinesin light chain 4, KLC1 - kinesin light chain 1, KIF5C - kinesin family member 5c, KLC2 - kinesin light chain 2, KLC3 - kinesin light chain 3, KIF5B - kinesin family member 5b]

## Sheet: FHIP1A - GOPROCESS
GO Term	Description	P-value	FDR q-value	Enrichment	N	B	n	b	Genes
GO:0080171	lytic vacuole organization	9.26e-05	0.549	21.58	863	3	40	3	[HOOK3 - hook microtubule-tethering protein 3, AKTIP - akt interacting protein, HOOK1 - hook microtubule-tethering protein 1]
GO:0007040	lysosome organization	9.26e-05	0.274	21.58	863	3	40	3	[HOOK3 - hook microtubule-tethering protein 3, AKTIP - akt interacting protein, HOOK1 - hook microtubule-tethering protein 1]
GO:0016482	cytosolic transport	0.000118	0.233	6.81	863	19	40	6	[HOOK3 - hook microtubule-tethering protein 3, AKTIP - akt interacting protein, SNX2 - sorting nexin 2, SNX1 - sorting nexin 1, HOOK1 - hook microtubule-tethering protein 1, KIF5B - kinesin family member 5b]
GO:0008333	endosome to lysosome transport	0.000358	0.531	16.18	863	4	40	3	[HOOK3 - hook microtubule-tethering protein 3, AKTIP - akt interacting protein, HOOK1 - hook microtubule-tethering protein 1]
GO:0015833	peptide transport	0.000358	0.425	2.72	863	103	40	13	[SNX3 - sorting nexin 3, AKTIP - akt interacting protein, KIF5C - kinesin family member 5c, LRP2 - low density lipoprotein receptor-related protein 2, AP4E1 - adaptor-related protein complex 4, epsilon 1 subunit, KIF5B - kinesin family member 5b, KLC1 - kinesin light chain 1, HOOK3 - hook microtubule-tethering protein 3, TFRC - transferrin receptor (p90, cd71), SNX2 - sorting nexin 2, SNX1 - sort…
GO:0015031	protein transport	0.000358	0.354	2.72	863	103	40	13	[SNX3 - sorting nexin 3, AKTIP - akt interacting protein, KIF5C - kinesin family member 5c, LRP2 - low density lipoprotein receptor-related protein 2, AP4E1 - adaptor-related protein complex 4, epsilon 1 subunit, KIF5B - kinesin family member 5b, KLC1 - kinesin light chain 1, HOOK3 - hook microtubule-tethering protein 3, TFRC - transferrin receptor (p90, cd71), SNX2 - sorting nexin 2, SNX1 - sort…
GO:0042886	amide transport	0.000358	0.304	2.72	863	103	40	13	[SNX3 - sorting nexin 3, AKTIP - akt interacting protein, KIF5C - kinesin family member 5c, LRP2 - low density lipoprotein receptor-related protein 2, AP4E1 - adaptor-related protein complex 4, epsilon 1 subunit, KIF5B - kinesin family member 5b, KLC1 - kinesin light chain 1, HOOK3 - hook microtubule-tethering protein 3, TFRC - transferrin receptor (p90, cd71), SNX2 - sorting nexin 2, SNX1 - sort…
GO:0016192	vesicle-mediated transport	0.000386	0.286	2.56	863	118	40	14	[AKTIP - akt interacting protein, KIF5C - kinesin family member 5c, LRP2 - low density lipoprotein receptor-related protein 2, KLC2 - kinesin light chain 2, IGF2R - insulin-like growth factor 2 receptor, LAT - linker for activation of t cells, ATP9A - atpase, class ii, type 9a, AP4E1 - adaptor-related protein complex 4, epsilon 1 subunit, KLC1 - kinesin light chain 1, HOOK3 - hook microtubule-tet…
GO:0007032	endosome organization	0.000423	0.279	9.59	863	9	40	4	[SNX3 - sorting nexin 3, HOOK3 - hook microtubule-tethering protein 3, AKTIP - akt interacting protein, HOOK1 - hook microtubule-tethering protein 1]
GO:0045184	establishment of protein localization	0.000532	0.316	2.62	863	107	40	13	[SNX3 - sorting nexin 3, AKTIP - akt interacting protein, KIF5C - kinesin family member 5c, LRP2 - low density lipoprotein receptor-related protein 2, AP4E1 - adaptor-related protein complex 4, epsilon 1 subunit, KIF5B - kinesin family member 5b, KLC1 - kinesin light chain 1, HOOK3 - hook microtubule-tethering protein 3, TFRC - transferrin receptor (p90, cd71), SNX2 - sorting nexin 2, SNX1 - sort…
GO:0045022	early endosome to late endosome transport	0.000867	0.467	12.94	863	5	40	3	[HOOK3 - hook microtubule-tethering protein 3, AKTIP - akt interacting protein, HOOK1 - hook microtubule-tethering protein 1]
GO:0098927	vesicle-mediated transport between endosomal compartments	0.000867	0.428	12.94	863	5	40	3	[HOOK3 - hook microtubule-tethering protein 3, AKTIP - akt interacting protein, HOOK1 - hook microtubule-tethering protein 1]

## Sheet: FHIP1B - GOCOMPONENT
GO Term	Description	P-value	FDR q-value	Enrichment	N	B	n	b	Genes
GO:0016459	myosin complex	3.24e-06	0.00372	12.3	1493	14	52	6	[MYL6 - myosin, light chain 6, alkali, smooth muscle and non-muscle, MYL6B - myosin, light chain 6b, alkali, smooth muscle and non-muscle, MYO5A - myosin va (heavy chain 12, myoxin), MYH10 - myosin, heavy chain 10, non-muscle, MYO5B - myosin vb, MYH9 - myosin, heavy chain 9, non-muscle]
GO:0042641	actomyosin	8.18e-06	0.00471	10.77	1493	16	52	6	[TPM4 - tropomyosin 4, TPM3 - tropomyosin 3, TPM1 - tropomyosin 1 (alpha), MYO5A - myosin va (heavy chain 12, myoxin), MYH10 - myosin, heavy chain 10, non-muscle, MYH9 - myosin, heavy chain 9, non-muscle]
GO:0005769	early endosome	1.63e-05	0.00626	7.73	1493	26	52	7	[RAB5B - rab5b, member ras oncogene family, SNX3 - sorting nexin 3, MYO5A - myosin va (heavy chain 12, myoxin), LMTK2 - lemur tyrosine kinase 2, IGF2R - insulin-like growth factor 2 receptor, ATP9A - atpase, class ii, type 9a, AP4M1 - adaptor-related protein complex 4, mu 1 subunit]
GO:0030124	AP-4 adaptor complex	3.99e-05	0.0115	28.71	1493	3	52	3	[AP4M1 - adaptor-related protein complex 4, mu 1 subunit, AP4E1 - adaptor-related protein complex 4, epsilon 1 subunit, AP4B1 - adaptor-related protein complex 4, beta 1 subunit]
GO:0005862	muscle thin filament tropomyosin	3.99e-05	0.00918	28.71	1493	3	52	3	[TPM4 - tropomyosin 4, TPM3 - tropomyosin 3, TPM1 - tropomyosin 1 (alpha)]
GO:0070695	FHF complex	3.99e-05	0.00765	28.71	1493	3	52	3	[HOOK3 - hook microtubule-tethering protein 3, AKTIP - akt interacting protein, HOOK1 - hook microtubule-tethering protein 1]
GO:0032432	actin filament bundle	4.4e-05	0.00723	11.04	1493	13	52	5	[TPM4 - tropomyosin 4, TPM3 - tropomyosin 3, TPM1 - tropomyosin 1 (alpha), MYH10 - myosin, heavy chain 10, non-muscle, MYH9 - myosin, heavy chain 9, non-muscle]
GO:0001725	stress fiber	4.4e-05	0.00633	11.04	1493	13	52	5	[TPM4 - tropomyosin 4, TPM3 - tropomyosin 3, TPM1 - tropomyosin 1 (alpha), MYH10 - myosin, heavy chain 10, non-muscle, MYH9 - myosin, heavy chain 9, non-muscle]
GO:0097517	contractile actin filament bundle	4.4e-05	0.00562	11.04	1493	13	52	5	[TPM4 - tropomyosin 4, TPM3 - tropomyosin 3, TPM1 - tropomyosin 1 (alpha), MYH10 - myosin, heavy chain 10, non-muscle, MYH9 - myosin, heavy chain 9, non-muscle]
GO:0005768	endosome	0.000107	0.0123	4.46	1493	58	52	9	[RAB5B - rab5b, member ras oncogene family, SNX3 - sorting nexin 3, IGF2R - insulin-like growth factor 2 receptor, MYO5A - myosin va (heavy chain 12, myoxin), LMTK2 - lemur tyrosine kinase 2, ATP9A - atpase, class ii, type 9a, ECE1 - endothelin converting enzyme 1, AP4M1 - adaptor-related protein complex 4, mu 1 subunit, MYO5B - myosin vb]
GO:0030897	HOPS complex	0.000156	0.0163	21.53	1493	4	52	3	[HOOK3 - hook microtubule-tethering protein 3, AKTIP - akt interacting protein, HOOK1 - hook microtubule-tethering protein 1]
GO:0016460	myosin II complex	0.000156	0.0149	21.53	1493	4	52	3	[MYL6B - myosin, light chain 6b, alkali, smooth muscle and non-muscle, MYH10 - myosin, heavy chain 10, non-muscle, MYH9 - myosin, heavy chain 9, non-muscle]
GO:0031904	endosome lumen	0.000156	0.0138	21.53	1493	4	52	3	[AP4M1 - adaptor-related protein complex 4, mu 1 subunit, AP4E1 - adaptor-related protein complex 4, epsilon 1 subunit, AP4B1 - adaptor-related protein complex 4, beta 1 subunit]
GO:0044449	contractile fiber part	0.00018	0.0148	6.63	1493	26	52	6	[TPM4 - tropomyosin 4, TMOD2 - tropomodulin 2 (neuronal), TMOD3 - tropomodulin 3 (ubiquitous), TPM3 - tropomyosin 3, TPM1 - tropomyosin 1 (alpha), MYL6B - myosin, light chain 6b, alkali, smooth muscle and non-muscle]
GO:0032588	trans-Golgi network membrane	0.000528	0.0404	9.57	1493	12	52	4	[IGF2R - insulin-like growth factor 2 receptor, AP4M1 - adaptor-related protein complex 4, mu 1 subunit, AP4E1 - adaptor-related protein complex 4, epsilon 1 subunit, AP4B1 - adaptor-related protein complex 4, beta 1 subunit]
GO:0016461	unconventional myosin complex	0.000741	0.0533	14.36	1493	6	52	3	[MYL6 - myosin, light chain 6, alkali, smooth muscle and non-muscle, MYL6B - myosin, light chain 6b, alkali, smooth muscle and non-muscle, MYO5A - myosin va (heavy chain 12, myoxin)]

## Sheet: FHIP1B - GOFUNCTION
GO Term	Description	P-value	FDR q-value	Enrichment	N	B	n	b	Genes
GO:0008307	structural constituent of muscle	6.4e-06	0.00965	22.97	1493	5	52	4	[TPM4 - tropomyosin 4, MYL6 - myosin, light chain 6, alkali, smooth muscle and non-muscle, TPM1 - tropomyosin 1 (alpha), MYL6B - myosin, light chain 6b, alkali, smooth muscle and non-muscle]
GO:0003779	actin binding	5.18e-05	0.0391	4.35	1493	66	52	10	[TPM4 - tropomyosin 4, TMOD2 - tropomodulin 2 (neuronal), TPM3 - tropomyosin 3, TMOD3 - tropomodulin 3 (ubiquitous), TPM1 - tropomyosin 1 (alpha), MYH10 - myosin, heavy chain 10, non-muscle, MYO5A - myosin va (heavy chain 12, myoxin), HOOK1 - hook microtubule-tethering protein 1, MYH9 - myosin, heavy chain 9, non-muscle, MYO5B - myosin vb]
GO:0051015	actin filament binding	0.00019	0.0955	5.43	1493	37	52	7	[TPM4 - tropomyosin 4, TPM3 - tropomyosin 3, TPM1 - tropomyosin 1 (alpha), MYO5A - myosin va (heavy chain 12, myoxin), MYH10 - myosin, heavy chain 10, non-muscle, MYO5B - myosin vb, MYH9 - myosin, heavy chain 9, non-muscle]
GO:0000146	microfilament motor activity	0.000236	0.0889	11.48	1493	10	52	4	[MYO5A - myosin va (heavy chain 12, myoxin), MYH10 - myosin, heavy chain 10, non-muscle, MYO5B - myosin vb, MYH9 - myosin, heavy chain 9, non-muscle]
GO:0003774	motor activity	0.000503	0.152	5.56	1493	31	52	6	[MYL6 - myosin, light chain 6, alkali, smooth muscle and non-muscle, MYL6B - myosin, light chain 6b, alkali, smooth muscle and non-muscle, MYO5A - myosin va (heavy chain 12, myoxin), MYH10 - myosin, heavy chain 10, non-muscle, MYO5B - myosin vb, MYH9 - myosin, heavy chain 9, non-muscle]

## Sheet: FHIP1B - GOPROCESS
GO Term	Description	P-value	FDR q-value	Enrichment	N	B	n	b	Genes
GO:0030048	actin filament-based movement	4.2e-08	0.000306	12.76	1493	18	52	8	[TPM4 - tropomyosin 4, MYL6 - myosin, light chain 6, alkali, smooth muscle and non-muscle, TPM3 - tropomyosin 3, TPM1 - tropomyosin 1 (alpha), MYL6B - myosin, light chain 6b, alkali, smooth muscle and non-muscle, MYO5A - myosin va (heavy chain 12, myoxin), MYH10 - myosin, heavy chain 10, non-muscle, MYH9 - myosin, heavy chain 9, non-muscle]
GO:0030049	muscle filament sliding	4.23e-08	0.000154	28.71	1493	5	52	5	[TPM4 - tropomyosin 4, MYL6 - myosin, light chain 6, alkali, smooth muscle and non-muscle, TPM3 - tropomyosin 3, TPM1 - tropomyosin 1 (alpha), MYL6B - myosin, light chain 6b, alkali, smooth muscle and non-muscle]
GO:0033275	actin-myosin filament sliding	4.23e-08	0.000103	28.71	1493	5	52	5	[TPM4 - tropomyosin 4, TPM3 - tropomyosin 3, MYL6 - myosin, light chain 6, alkali, smooth muscle and non-muscle, TPM1 - tropomyosin 1 (alpha), MYL6B - myosin, light chain 6b, alkali, smooth muscle and non-muscle]
GO:0070252	actin-mediated cell contraction	4.23e-08	7.71e-05	28.71	1493	5	52	5	[TPM4 - tropomyosin 4, MYL6 - myosin, light chain 6, alkali, smooth muscle and non-muscle, TPM3 - tropomyosin 3, TPM1 - tropomyosin 1 (alpha), MYL6B - myosin, light chain 6b, alkali, smooth muscle and non-muscle]
GO:0006936	muscle contraction	1.14e-07	0.000167	11.48	1493	20	52	8	[SORBS3 - sorbin and sh3 domain containing 3, TPM4 - tropomyosin 4, TMOD2 - tropomodulin 2 (neuronal), MYL6 - myosin, light chain 6, alkali, smooth muscle and non-muscle, TMOD3 - tropomodulin 3 (ubiquitous), TPM3 - tropomyosin 3, TPM1 - tropomyosin 1 (alpha), MYL6B - myosin, light chain 6b, alkali, smooth muscle and non-muscle]
GO:0003012	muscle system process	2.75e-07	0.000334	10.44	1493	22	52	8	[SORBS3 - sorbin and sh3 domain containing 3, TPM4 - tropomyosin 4, TMOD2 - tropomodulin 2 (neuronal), TMOD3 - tropomodulin 3 (ubiquitous), MYL6 - myosin, light chain 6, alkali, smooth muscle and non-muscle, TPM3 - tropomyosin 3, TPM1 - tropomyosin 1 (alpha), MYL6B - myosin, light chain 6b, alkali, smooth muscle and non-muscle]
GO:0003008	system process	6.06e-07	0.00063	4.98	1493	75	52	13	[TSHZ3 - teashirt zinc finger homeobox 3, SORBS3 - sorbin and sh3 domain containing 3, TPM4 - tropomyosin 4, TPM3 - tropomyosin 3, TPM1 - tropomyosin 1 (alpha), MYL6B - myosin, light chain 6b, alkali, smooth muscle and non-muscle, MYH10 - myosin, heavy chain 10, non-muscle, TMOD2 - tropomodulin 2 (neuronal), TMOD3 - tropomodulin 3 (ubiquitous), MYL6 - myosin, light chain 6, alkali, smooth muscle …
GO:0030029	actin filament-based process	3.17e-06	0.00289	5.86	1493	49	52	10	[TPM4 - tropomyosin 4, TMOD2 - tropomodulin 2 (neuronal), TPM3 - tropomyosin 3, MYL6 - myosin, light chain 6, alkali, smooth muscle and non-muscle, TMOD3 - tropomodulin 3 (ubiquitous), TPM1 - tropomyosin 1 (alpha), MYL6B - myosin, light chain 6b, alkali, smooth muscle and non-muscle, MYH10 - myosin, heavy chain 10, non-muscle, MYO5A - myosin va (heavy chain 12, myoxin), MYH9 - myosin, heavy chain…
GO:0032501	multicellular organismal process	4.64e-06	0.00376	2.61	1493	242	52	22	[TSHZ3 - teashirt zinc finger homeobox 3, SORBS3 - sorbin and sh3 domain containing 3, TPM4 - tropomyosin 4, CASZ1 - castor zinc finger 1, TPM3 - tropomyosin 3, TPM1 - tropomyosin 1 (alpha), MYL6B - myosin, light chain 6b, alkali, smooth muscle and non-muscle, IGF2R - insulin-like growth factor 2 receptor, MYH10 - myosin, heavy chain 10, non-muscle, MYH9 - myosin, heavy chain 9, non-muscle, ESRRB…
GO:0007032	endosome organization	9.33e-06	0.0068	14.36	1493	10	52	5	[RAB5B - rab5b, member ras oncogene family, SNX3 - sorting nexin 3, HOOK3 - hook microtubule-tethering protein 3, AKTIP - akt interacting protein, HOOK1 - hook microtubule-tethering protein 1]
GO:0045022	early endosome to late endosome transport	1.87e-05	0.0124	19.14	1493	6	52	4	[HOOK3 - hook microtubule-tethering protein 3, AKTIP - akt interacting protein, LMTK2 - lemur tyrosine kinase 2, HOOK1 - hook microtubule-tethering protein 1]
GO:0030239	myofibril assembly	3.99e-05	0.0242	28.71	1493	3	52	3	[TMOD2 - tropomodulin 2 (neuronal), TMOD3 - tropomodulin 3 (ubiquitous), MYH10 - myosin, heavy chain 10, non-muscle]
GO:0098927	vesicle-mediated transport between endosomal compartments	4.25e-05	0.0238	16.41	1493	7	52	4	[HOOK3 - hook microtubule-tethering protein 3, AKTIP - akt interacting protein, LMTK2 - lemur tyrosine kinase 2, HOOK1 - hook microtubule-tethering protein 1]
GO:0097435	supramolecular fiber organization	5.1e-05	0.0265	4.88	1493	53	52	9	[TPM4 - tropomyosin 4, SORBS3 - sorbin and sh3 domain containing 3, TMOD2 - tropomodulin 2 (neuronal), TPM3 - tropomyosin 3, TMOD3 - tropomodulin 3 (ubiquitous), HOOK3 - hook microtubule-tethering protein 3, TPM1 - tropomyosin 1 (alpha), MYH10 - myosin, heavy chain 10, non-muscle, HOOK1 - hook microtubule-tethering protein 1]
GO:0031032	actomyosin structure organization	0.00019	0.0924	8.44	1493	17	52	5	[TMOD2 - tropomodulin 2 (neuronal), TMOD3 - tropomodulin 3 (ubiquitous), TPM1 - tropomyosin 1 (alpha), MYH10 - myosin, heavy chain 10, non-muscle, MYH9 - myosin, heavy chain 9, non-muscle]
GO:0007041	lysosomal transport	0.000339	0.154	7.56	1493	19	52	5	[HOOK3 - hook microtubule-tethering protein 3, AKTIP - akt interacting protein, IGF2R - insulin-like growth factor 2 receptor, AP4M1 - adaptor-related protein complex 4, mu 1 subunit, HOOK1 - hook microtubule-tethering protein 1]
GO:0007034	vacuolar transport	0.000562	0.241	6.84	1493	21	52	5	[HOOK3 - hook microtubule-tethering protein 3, AKTIP - akt interacting protein, IGF2R - insulin-like growth factor 2 receptor, AP4M1 - adaptor-related protein complex 4, mu 1 subunit, HOOK1 - hook microtubule-tethering protein 1]

## Sheet: FHIP2A - GOCOMPONENT
GO Term	Description	P-value	FDR q-value	Enrichment	N	B	n	b	Genes
GO:0016021	integral component of membrane	8.51e-08	9.79e-05	4.76	1448	114	40	15	[STOM - stomatin, STX5 - syntaxin 5, SLC30A7 - solute carrier family 30 (zinc transporter), member 7, VAMP7 - vesicle-associated membrane protein 7, WDR11 - wd repeat domain 11, BET1 - bet1 golgi vesicular membrane trafficking protein, LRBA - lps-responsive vesicle trafficking, beach and anchor containing, IGF2R - insulin-like growth factor 2 receptor, SLC30A5 - solute carrier family 30 (zinc tra…
GO:0044431	Golgi apparatus part	1.3e-07	7.49e-05	5.54	1448	85	40	13	[RAB6A - rab6a, member ras oncogene family, STX5 - syntaxin 5, NBEA - neurobeachin, VAMP7 - vesicle-associated membrane protein 7, BET1 - bet1 golgi vesicular membrane trafficking protein, WDR11 - wd repeat domain 11, SCFD1 - sec1 family domain containing 1, SLC30A6 - solute carrier family 30 (zinc transporter), member 6, IGF2R - insulin-like growth factor 2 receptor, BET1L - bet1 golgi vesicular…
GO:0044425	membrane part	1.57e-07	6.04e-05	2.84	1448	293	40	23	[RAB6A - rab6a, member ras oncogene family, STOM - stomatin, HOOK2 - hook microtubule-tethering protein 2, STX5 - syntaxin 5, SLC30A7 - solute carrier family 30 (zinc transporter), member 7, VAMP7 - vesicle-associated membrane protein 7, LRBA - lps-responsive vesicle trafficking, beach and anchor containing, WDR11 - wd repeat domain 11, BET1 - bet1 golgi vesicular membrane trafficking protein, AK…
GO:0031224	intrinsic component of membrane	2.73e-07	7.86e-05	4.38	1448	124	40	15	[STOM - stomatin, STX5 - syntaxin 5, SLC30A7 - solute carrier family 30 (zinc transporter), member 7, VAMP7 - vesicle-associated membrane protein 7, WDR11 - wd repeat domain 11, LRBA - lps-responsive vesicle trafficking, beach and anchor containing, BET1 - bet1 golgi vesicular membrane trafficking protein, IGF2R - insulin-like growth factor 2 receptor, SLC30A5 - solute carrier family 30 (zinc tra…
GO:0070695	FHF complex	5.01e-07	0.000115	36.2	1448	4	40	4	[HOOK2 - hook microtubule-tethering protein 2, HOOK3 - hook microtubule-tethering protein 3, AKTIP - akt interacting protein, HOOK1 - hook microtubule-tethering protein 1]
GO:0031201	SNARE complex	6.58e-07	0.000126	22.62	1448	8	40	5	[GOSR2 - golgi snap receptor complex member 2, BET1L - bet1 golgi vesicular membrane trafficking protein-like, STX5 - syntaxin 5, GOSR1 - golgi snap receptor complex member 1, VAMP7 - vesicle-associated membrane protein 7]
GO:0030897	HOPS complex	2.46e-06	0.000404	28.96	1448	5	40	4	[HOOK2 - hook microtubule-tethering protein 2, HOOK3 - hook microtubule-tethering protein 3, AKTIP - akt interacting protein, HOOK1 - hook microtubule-tethering protein 1]
GO:0098588	bounding membrane of organelle	3.57e-06	0.000514	3.39	1448	171	40	16	[STOM - stomatin, RAB6A - rab6a, member ras oncogene family, STX5 - syntaxin 5, VAMP7 - vesicle-associated membrane protein 7, WDR11 - wd repeat domain 11, BET1 - bet1 golgi vesicular membrane trafficking protein, IGF2R - insulin-like growth factor 2 receptor, SCFD1 - sec1 family domain containing 1, SLC30A6 - solute carrier family 30 (zinc transporter), member 6, SLC30A5 - solute carrier family …
GO:0097708	intracellular vesicle	7.1e-06	0.000908	3.67	1448	138	40	14	[RAB6A - rab6a, member ras oncogene family, STOM - stomatin, SLC30A7 - solute carrier family 30 (zinc transporter), member 7, VAMP7 - vesicle-associated membrane protein 7, BET1 - bet1 golgi vesicular membrane trafficking protein, WDR11 - wd repeat domain 11, IGF2R - insulin-like growth factor 2 receptor, SCFD1 - sec1 family domain containing 1, SLC30A5 - solute carrier family 30 (zinc transporte…
GO:0031410	cytoplasmic vesicle	7.1e-06	0.000818	3.67	1448	138	40	14	[RAB6A - rab6a, member ras oncogene family, STOM - stomatin, SLC30A7 - solute carrier family 30 (zinc transporter), member 7, VAMP7 - vesicle-associated membrane protein 7, BET1 - bet1 golgi vesicular membrane trafficking protein, WDR11 - wd repeat domain 11, IGF2R - insulin-like growth factor 2 receptor, SCFD1 - sec1 family domain containing 1, SLC30A5 - solute carrier family 30 (zinc transporte…
GO:0098791	Golgi subcompartment	1.63e-05	0.00171	9.87	1448	22	40	6	[RAB6A - rab6a, member ras oncogene family, GOSR1 - golgi snap receptor complex member 1, NBEA - neurobeachin, VAMP7 - vesicle-associated membrane protein 7, WDR11 - wd repeat domain 11, IGF2R - insulin-like growth factor 2 receptor]
GO:0000139	Golgi membrane	3.37e-05	0.00323	5.09	1448	64	40	9	[BET1L - bet1 golgi vesicular membrane trafficking protein-like, GOSR2 - golgi snap receptor complex member 2, RAB6A - rab6a, member ras oncogene family, GOSR1 - golgi snap receptor complex member 1, STX5 - syntaxin 5, BET1 - bet1 golgi vesicular membrane trafficking protein, IGF2R - insulin-like growth factor 2 receptor, SLC30A6 - solute carrier family 30 (zinc transporter), member 6, SCFD1 - se…
GO:0012506	vesicle membrane	3.83e-05	0.00339	5.01	1448	65	40	9	[STOM - stomatin, GOSR2 - golgi snap receptor complex member 2, RAB6A - rab6a, member ras oncogene family, STX5 - syntaxin 5, VAMP7 - vesicle-associated membrane protein 7, ATP6V0A4 - atpase, h+ transporting, lysosomal v0 subunit a4, IGF2R - insulin-like growth factor 2 receptor, SLC30A5 - solute carrier family 30 (zinc transporter), member 5, FABP5 - fatty acid binding protein 5 (psoriasis-assoc…
GO:0030659	cytoplasmic vesicle membrane	3.83e-05	0.00315	5.01	1448	65	40	9	[STOM - stomatin, GOSR2 - golgi snap receptor complex member 2, RAB6A - rab6a, member ras oncogene family, STX5 - syntaxin 5, VAMP7 - vesicle-associated membrane protein 7, ATP6V0A4 - atpase, h+ transporting, lysosomal v0 subunit a4, IGF2R - insulin-like growth factor 2 receptor, SLC30A5 - solute carrier family 30 (zinc transporter), member 5, FABP5 - fatty acid binding protein 5 (psoriasis-assoc…
GO:0098796	membrane protein complex	4.23e-05	0.00325	3.98	1448	100	40	11	[BET1L - bet1 golgi vesicular membrane trafficking protein-like, GOSR2 - golgi snap receptor complex member 2, HOOK2 - hook microtubule-tethering protein 2, STX5 - syntaxin 5, GOSR1 - golgi snap receptor complex member 1, VAMP7 - vesicle-associated membrane protein 7, HOOK3 - hook microtubule-tethering protein 3, ATP6V0A4 - atpase, h+ transporting, lysosomal v0 subunit a4, AKTIP - akt interacting…
GO:0031984	organelle subcompartment	5.84e-05	0.0042	8.04	1448	27	40	6	[RAB6A - rab6a, member ras oncogene family, GOSR1 - golgi snap receptor complex member 1, NBEA - neurobeachin, VAMP7 - vesicle-associated membrane protein 7, WDR11 - wd repeat domain 11, IGF2R - insulin-like growth factor 2 receptor]
GO:0005802	trans-Golgi network	6.05e-05	0.0041	10.65	1448	17	40	5	[RAB6A - rab6a, member ras oncogene family, NBEA - neurobeachin, VAMP7 - vesicle-associated membrane protein 7, WDR11 - wd repeat domain 11, IGF2R - insulin-like growth factor 2 receptor]
GO:0005871	kinesin complex	8.21e-05	0.00525	10.06	1448	18	40	5	[KLC4 - kinesin light chain 4, KLC1 - kinesin light chain 1, KIF5C - kinesin family member 5c, KLC2 - kinesin light chain 2, KIF5B - kinesin family member 5b]
GO:0005801	cis-Golgi network	0.000188	0.0114	21.72	1448	5	40	3	[GOSR1 - golgi snap receptor complex member 1, HOOK3 - hook microtubule-tethering protein 3, SCFD1 - sec1 family domain containing 1]
GO:0030667	secretory granule membrane	0.000193	0.0111	6.58	1448	33	40	6	[RAB6A - rab6a, member ras oncogene family, STOM - stomatin, VAMP7 - vesicle-associated membrane protein 7, IGF2R - insulin-like growth factor 2 receptor, SLC30A5 - solute carrier family 30 (zinc transporter), member 5, FABP5 - fatty acid binding protein 5 (psoriasis-associated)]
GO:0099023	tethering complex	0.000211	0.0116	12.07	1448	12	40	4	[HOOK2 - hook microtubule-tethering protein 2, HOOK3 - hook microtubule-tethering protein 3, AKTIP - akt interacting protein, HOOK1 - hook microtubule-tethering protein 1]
GO:0031982	vesicle	0.000222	0.0116	2.18	1448	315	40	19	[RAB6A - rab6a, member ras oncogene family, STOM - stomatin, STX5 - syntaxin 5, SLC30A7 - solute carrier family 30 (zinc transporter), member 7, SBSN - suprabasin, VAMP7 - vesicle-associated membrane protein 7, WDR11 - wd repeat domain 11, BET1 - bet1 golgi vesicular membrane trafficking protein, IGF2R - insulin-like growth factor 2 receptor, SCFD1 - sec1 family domain containing 1, SLC30A5 - sol…
GO:0031090	organelle membrane	0.000291	0.0146	2.41	1448	240	40	16	[RAB6A - rab6a, member ras oncogene family, STOM - stomatin, STX5 - syntaxin 5, VAMP7 - vesicle-associated membrane protein 7, BET1 - bet1 golgi vesicular membrane trafficking protein, WDR11 - wd repeat domain 11, IGF2R - insulin-like growth factor 2 receptor, SLC30A6 - solute carrier family 30 (zinc transporter), member 6, SLC30A5 - solute carrier family 30 (zinc transporter), member 5, SCFD1 - …
GO:0005794	Golgi apparatus	0.000412	0.0198	3.38	1448	107	40	10	[RAB6A - rab6a, member ras oncogene family, BET1L - bet1 golgi vesicular membrane trafficking protein-like, GOSR2 - golgi snap receptor complex member 2, STX5 - syntaxin 5, GOSR1 - golgi snap receptor complex member 1, SLC30A7 - solute carrier family 30 (zinc transporter), member 7, LRBA - lps-responsive vesicle trafficking, beach and anchor containing, IGF2R - insulin-like growth factor 2 recept…
GO:0033503	HULC complex	0.000745	0.0343	36.2	1448	2	40	2	[RNF40 - ring finger protein 40, e3 ubiquitin protein ligase, RNF20 - ring finger protein 20, e3 ubiquitin protein ligase]
GO:0098852	lytic vacuole membrane	0.000866	0.0383	5.05	1448	43	40	6	[STOM - stomatin, VAMP7 - vesicle-associated membrane protein 7, ATP6V0A4 - atpase, h+ transporting, lysosomal v0 subunit a4, WDR11 - wd repeat domain 11, IGF2R - insulin-like growth factor 2 receptor, VLDLR - very low density lipoprotein receptor]
GO:0005765	lysosomal membrane	0.000866	0.0369	5.05	1448	43	40	6	[STOM - stomatin, VAMP7 - vesicle-associated membrane protein 7, ATP6V0A4 - atpase, h+ transporting, lysosomal v0 subunit a4, WDR11 - wd repeat domain 11, IGF2R - insulin-like growth factor 2 receptor, VLDLR - very low density lipoprotein receptor]
GO:0098805	whole membrane	0.000921	0.0378	2.84	1448	140	40	11	[STOM - stomatin, RAB6A - rab6a, member ras oncogene family, GOSR2 - golgi snap receptor complex member 2, STX5 - syntaxin 5, VAMP7 - vesicle-associated membrane protein 7, ATP6V0A4 - atpase, h+ transporting, lysosomal v0 subunit a4, WDR11 - wd repeat domain 11, IGF2R - insulin-like growth factor 2 receptor, SLC30A5 - solute carrier family 30 (zinc transporter), member 5, VLDLR - very low density…
GO:0044437	vacuolar part	0.000937	0.0372	4.22	1448	60	40	7	[STOM - stomatin, VAMP7 - vesicle-associated membrane protein 7, ATP6V0A4 - atpase, h+ transporting, lysosomal v0 subunit a4, WDR11 - wd repeat domain 11, IGF2R - insulin-like growth factor 2 receptor, VLDLR - very low density lipoprotein receptor, FABP5 - fatty acid binding protein 5 (psoriasis-associated)]
GO:0005774	vacuolar membrane	0.000982	0.0377	4.94	1448	44	40	6	[STOM - stomatin, VAMP7 - vesicle-associated membrane protein 7, ATP6V0A4 - atpase, h+ transporting, lysosomal v0 subunit a4, WDR11 - wd repeat domain 11, IGF2R - insulin-like growth factor 2 receptor, VLDLR - very low density lipoprotein receptor]
GO:0033116	endoplasmic reticulum-Golgi intermediate compartment membrane	0.000995	0.0369	13.58	1448	8	40	3	[GOSR2 - golgi snap receptor complex member 2, STX5 - syntaxin 5, BET1 - bet1 golgi vesicular membrane trafficking protein]

## Sheet: FHIP2A - GOFUNCTION
GO Term	Description	P-value	FDR q-value	Enrichment	N	B	n	b	Genes
GO:0005484	SNAP receptor activity	2.52e-07	0.000377	25.86	1448	7	40	5	[GOSR2 - golgi snap receptor complex member 2, BET1L - bet1 golgi vesicular membrane trafficking protein-like, STX5 - syntaxin 5, GOSR1 - golgi snap receptor complex member 1, VAMP7 - vesicle-associated membrane protein 7]
GO:0000149	SNARE binding	1.37e-05	0.0102	13.92	1448	13	40	5	[GOSR2 - golgi snap receptor complex member 2, STX5 - syntaxin 5, RNF40 - ring finger protein 40, e3 ubiquitin protein ligase, VAMP7 - vesicle-associated membrane protein 7, SCFD1 - sec1 family domain containing 1]
GO:0003777	microtubule motor activity	8.21e-05	0.041	10.06	1448	18	40	5	[KLC4 - kinesin light chain 4, KLC1 - kinesin light chain 1, KLC2 - kinesin light chain 2, KIF5C - kinesin family member 5c, KIF5B - kinesin family member 5b]
GO:0051959	dynein light intermediate chain binding	0.000188	0.0705	21.72	1448	5	40	3	[HOOK2 - hook microtubule-tethering protein 2, HOOK3 - hook microtubule-tethering protein 3, HOOK1 - hook microtubule-tethering protein 1]
GO:0008324	cation transmembrane transporter activity	0.00041	0.123	10.34	1448	14	40	4	[SLC30A7 - solute carrier family 30 (zinc transporter), member 7, ATP6V0A4 - atpase, h+ transporting, lysosomal v0 subunit a4, SLC30A6 - solute carrier family 30 (zinc transporter), member 6, SLC30A5 - solute carrier family 30 (zinc transporter), member 5]
GO:0001972	retinoic acid binding	0.000745	0.186	36.2	1448	2	40	2	[IGF2R - insulin-like growth factor 2 receptor, FABP5 - fatty acid binding protein 5 (psoriasis-associated)]
GO:0005385	zinc ion transmembrane transporter activity	0.000745	0.159	36.2	1448	2	40	2	[SLC30A6 - solute carrier family 30 (zinc transporter), member 6, SLC30A5 - solute carrier family 30 (zinc transporter), member 5]
GO:0072509	divalent inorganic cation transmembrane transporter activity	0.000745	0.139	36.2	1448	2	40	2	[SLC30A5 - solute carrier family 30 (zinc transporter), member 5, SLC30A6 - solute carrier family 30 (zinc transporter), member 6]
GO:0046915	transition metal ion transmembrane transporter activity	0.000745	0.124	36.2	1448	2	40	2	[SLC30A5 - solute carrier family 30 (zinc transporter), member 5, SLC30A6 - solute carrier family 30 (zinc transporter), member 6]

## Sheet: FHIP2A - GOPROCESS
GO Term	Description	P-value	FDR q-value	Enrichment	N	B	n	b	Genes
GO:0016482	cytosolic transport	1.21e-08	8.71e-05	10.06	1448	36	40	10	[GOSR2 - golgi snap receptor complex member 2, BET1L - bet1 golgi vesicular membrane trafficking protein-like, RAB6A - rab6a, member ras oncogene family, HOOK2 - hook microtubule-tethering protein 2, STX5 - syntaxin 5, GOSR1 - golgi snap receptor complex member 1, HOOK3 - hook microtubule-tethering protein 3, AKTIP - akt interacting protein, HOOK1 - hook microtubule-tethering protein 1, KIF5B - k…
GO:0016192	vesicle-mediated transport	1.14e-07	0.000411	3.55	1448	194	40	19	[RAB6A - rab6a, member ras oncogene family, STOM - stomatin, HOOK2 - hook microtubule-tethering protein 2, STX5 - syntaxin 5, VAMP7 - vesicle-associated membrane protein 7, BET1 - bet1 golgi vesicular membrane trafficking protein, AKTIP - akt interacting protein, KLC2 - kinesin light chain 2, KIF5C - kinesin family member 5c, IGF2R - insulin-like growth factor 2 receptor, SCFD1 - sec1 family doma…
GO:0015833	peptide transport	2.34e-07	0.000564	3.6	1448	181	40	18	[RAB6A - rab6a, member ras oncogene family, HOOK2 - hook microtubule-tethering protein 2, STX5 - syntaxin 5, VAMP7 - vesicle-associated membrane protein 7, WDR11 - wd repeat domain 11, BET1 - bet1 golgi vesicular membrane trafficking protein, AKTIP - akt interacting protein, KIF5C - kinesin family member 5c, SCFD1 - sec1 family domain containing 1, KIF5B - kinesin family member 5b, VLDLR - very l…
GO:0015031	protein transport	2.34e-07	0.000423	3.6	1448	181	40	18	[RAB6A - rab6a, member ras oncogene family, HOOK2 - hook microtubule-tethering protein 2, STX5 - syntaxin 5, VAMP7 - vesicle-associated membrane protein 7, WDR11 - wd repeat domain 11, BET1 - bet1 golgi vesicular membrane trafficking protein, AKTIP - akt interacting protein, KIF5C - kinesin family member 5c, SCFD1 - sec1 family domain containing 1, KIF5B - kinesin family member 5b, VLDLR - very l…
GO:0042886	amide transport	2.34e-07	0.000339	3.6	1448	181	40	18	[RAB6A - rab6a, member ras oncogene family, HOOK2 - hook microtubule-tethering protein 2, STX5 - syntaxin 5, VAMP7 - vesicle-associated membrane protein 7, WDR11 - wd repeat domain 11, BET1 - bet1 golgi vesicular membrane trafficking protein, AKTIP - akt interacting protein, KIF5C - kinesin family member 5c, SCFD1 - sec1 family domain containing 1, KIF5B - kinesin family member 5b, VLDLR - very l…
GO:0016050	vesicle organization	2.46e-07	0.000296	7.54	1448	48	40	10	[GOSR2 - golgi snap receptor complex member 2, HOOK2 - hook microtubule-tethering protein 2, STX5 - syntaxin 5, GOSR1 - golgi snap receptor complex member 1, HOOK3 - hook microtubule-tethering protein 3, VAMP7 - vesicle-associated membrane protein 7, BET1 - bet1 golgi vesicular membrane trafficking protein, AKTIP - akt interacting protein, SCFD1 - sec1 family domain containing 1, HOOK1 - hook mic…
GO:0045184	establishment of protein localization	5.49e-07	0.000567	3.41	1448	191	40	18	[RAB6A - rab6a, member ras oncogene family, HOOK2 - hook microtubule-tethering protein 2, STX5 - syntaxin 5, VAMP7 - vesicle-associated membrane protein 7, WDR11 - wd repeat domain 11, BET1 - bet1 golgi vesicular membrane trafficking protein, AKTIP - akt interacting protein, KIF5C - kinesin family member 5c, SCFD1 - sec1 family domain containing 1, KIF5B - kinesin family member 5b, VLDLR - very l…
GO:0006810	transport	8.7e-07	0.000785	2.32	1448	406	40	26	[HOOK2 - hook microtubule-tethering protein 2, SLC30A7 - solute carrier family 30 (zinc transporter), member 7, VAMP7 - vesicle-associated membrane protein 7, BET1 - bet1 golgi vesicular membrane trafficking protein, KIF5C - kinesin family member 5c, SLC30A6 - solute carrier family 30 (zinc transporter), member 6, TPD52 - tumor protein d52, SLC30A5 - solute carrier family 30 (zinc transporter), m…
GO:0007034	vacuolar transport	1.27e-06	0.00102	11.02	1448	23	40	7	[GOSR2 - golgi snap receptor complex member 2, HOOK2 - hook microtubule-tethering protein 2, HOOK3 - hook microtubule-tethering protein 3, VAMP7 - vesicle-associated membrane protein 7, AKTIP - akt interacting protein, IGF2R - insulin-like growth factor 2 receptor, HOOK1 - hook microtubule-tethering protein 1]
GO:0051234	establishment of localization	1.9e-06	0.00137	2.24	1448	421	40	26	[HOOK2 - hook microtubule-tethering protein 2, SLC30A7 - solute carrier family 30 (zinc transporter), member 7, VAMP7 - vesicle-associated membrane protein 7, BET1 - bet1 golgi vesicular membrane trafficking protein, KIF5C - kinesin family member 5c, SLC30A6 - solute carrier family 30 (zinc transporter), member 6, TPD52 - tumor protein d52, SLC30A5 - solute carrier family 30 (zinc transporter), m…
GO:0048193	Golgi vesicle transport	2.07e-06	0.00136	5.38	1448	74	40	11	[BET1L - bet1 golgi vesicular membrane trafficking protein-like, GOSR2 - golgi snap receptor complex member 2, RAB6A - rab6a, member ras oncogene family, GOSR1 - golgi snap receptor complex member 1, STX5 - syntaxin 5, KLC1 - kinesin light chain 1, VAMP7 - vesicle-associated membrane protein 7, BET1 - bet1 golgi vesicular membrane trafficking protein, KLC2 - kinesin light chain 2, IGF2R - insulin…
GO:0006906	vesicle fusion	7.22e-06	0.00434	24.13	1448	6	40	4	[GOSR2 - golgi snap receptor complex member 2, STX5 - syntaxin 5, GOSR1 - golgi snap receptor complex member 1, VAMP7 - vesicle-associated membrane protein 7]
GO:0045022	early endosome to late endosome transport	7.22e-06	0.00401	24.13	1448	6	40	4	[HOOK2 - hook microtubule-tethering protein 2, HOOK3 - hook microtubule-tethering protein 3, AKTIP - akt interacting protein, HOOK1 - hook microtubule-tethering protein 1]
GO:0090174	organelle membrane fusion	7.22e-06	0.00372	24.13	1448	6	40	4	[GOSR2 - golgi snap receptor complex member 2, GOSR1 - golgi snap receptor complex member 1, STX5 - syntaxin 5, VAMP7 - vesicle-associated membrane protein 7]
GO:0008104	protein localization	8.49e-06	0.00409	2.72	1448	253	40	19	[RAB6A - rab6a, member ras oncogene family, HOOK2 - hook microtubule-tethering protein 2, NBEA - neurobeachin, STX5 - syntaxin 5, VAMP7 - vesicle-associated membrane protein 7, WDR11 - wd repeat domain 11, BET1 - bet1 golgi vesicular membrane trafficking protein, AKTIP - akt interacting protein, KIF5C - kinesin family member 5c, SCFD1 - sec1 family domain containing 1, KIF5B - kinesin family memb…
GO:0008333	endosome to lysosome transport	8.57e-06	0.00387	15.08	1448	12	40	5	[HOOK2 - hook microtubule-tethering protein 2, HOOK3 - hook microtubule-tethering protein 3, VAMP7 - vesicle-associated membrane protein 7, AKTIP - akt interacting protein, HOOK1 - hook microtubule-tethering protein 1]
GO:0007041	lysosomal transport	8.82e-06	0.00375	10.86	1448	20	40	6	[HOOK2 - hook microtubule-tethering protein 2, HOOK3 - hook microtubule-tethering protein 3, VAMP7 - vesicle-associated membrane protein 7, AKTIP - akt interacting protein, IGF2R - insulin-like growth factor 2 receptor, HOOK1 - hook microtubule-tethering protein 1]
GO:0051179	localization	1.08e-05	0.00434	1.99	1448	490	40	27	[HOOK2 - hook microtubule-tethering protein 2, NBEA - neurobeachin, SLC30A7 - solute carrier family 30 (zinc transporter), member 7, VAMP7 - vesicle-associated membrane protein 7, BET1 - bet1 golgi vesicular membrane trafficking protein, KIF5C - kinesin family member 5c, SLC30A6 - solute carrier family 30 (zinc transporter), member 6, TPD52 - tumor protein d52, SLC30A5 - solute carrier family 30 …
GO:0033036	macromolecule localization	1.15e-05	0.00437	2.67	1448	258	40	19	[RAB6A - rab6a, member ras oncogene family, HOOK2 - hook microtubule-tethering protein 2, NBEA - neurobeachin, STX5 - syntaxin 5, VAMP7 - vesicle-associated membrane protein 7, WDR11 - wd repeat domain 11, BET1 - bet1 golgi vesicular membrane trafficking protein, AKTIP - akt interacting protein, KIF5C - kinesin family member 5c, SCFD1 - sec1 family domain containing 1, KIF5B - kinesin family memb…
GO:0071705	nitrogen compound transport	1.46e-05	0.00528	2.75	1448	237	40	18	[RAB6A - rab6a, member ras oncogene family, HOOK2 - hook microtubule-tethering protein 2, STX5 - syntaxin 5, VAMP7 - vesicle-associated membrane protein 7, WDR11 - wd repeat domain 11, BET1 - bet1 golgi vesicular membrane trafficking protein, AKTIP - akt interacting protein, KIF5C - kinesin family member 5c, SCFD1 - sec1 family domain containing 1, KIF5B - kinesin family member 5b, VLDLR - very l…
GO:0080171	lytic vacuole organization	1.65e-05	0.00568	20.69	1448	7	40	4	[HOOK2 - hook microtubule-tethering protein 2, HOOK3 - hook microtubule-tethering protein 3, AKTIP - akt interacting protein, HOOK1 - hook microtubule-tethering protein 1]
GO:0098927	vesicle-mediated transport between endosomal compartments	1.65e-05	0.00542	20.69	1448	7	40	4	[HOOK2 - hook microtubule-tethering protein 2, HOOK3 - hook microtubule-tethering protein 3, AKTIP - akt interacting protein, HOOK1 - hook microtubule-tethering protein 1]
GO:0048284	organelle fusion	1.65e-05	0.00518	20.69	1448	7	40	4	[GOSR2 - golgi snap receptor complex member 2, STX5 - syntaxin 5, GOSR1 - golgi snap receptor complex member 1, VAMP7 - vesicle-associated membrane protein 7]
GO:0007040	lysosome organization	1.65e-05	0.00497	20.69	1448	7	40	4	[HOOK2 - hook microtubule-tethering protein 2, HOOK3 - hook microtubule-tethering protein 3, AKTIP - akt interacting protein, HOOK1 - hook microtubule-tethering protein 1]
GO:0000041	transition metal ion transport	1.65e-05	0.00477	20.69	1448	7	40	4	[SLC30A7 - solute carrier family 30 (zinc transporter), member 7, ATP6V0A4 - atpase, h+ transporting, lysosomal v0 subunit a4, SLC30A6 - solute carrier family 30 (zinc transporter), member 6, SLC30A5 - solute carrier family 30 (zinc transporter), member 5]
GO:0006829	zinc ion transport	1.96e-05	0.00543	36.2	1448	3	40	3	[SLC30A7 - solute carrier family 30 (zinc transporter), member 7, SLC30A5 - solute carrier family 30 (zinc transporter), member 5, SLC30A6 - solute carrier family 30 (zinc transporter), member 6]
GO:0048280	vesicle fusion with Golgi apparatus	1.96e-05	0.00523	36.2	1448	3	40	3	[GOSR2 - golgi snap receptor complex member 2, STX5 - syntaxin 5, VAMP7 - vesicle-associated membrane protein 7]
GO:0061025	membrane fusion	2.08e-05	0.00537	12.93	1448	14	40	5	[BET1L - bet1 golgi vesicular membrane trafficking protein-like, GOSR2 - golgi snap receptor complex member 2, GOSR1 - golgi snap receptor complex member 1, STX5 - syntaxin 5, VAMP7 - vesicle-associated membrane protein 7]
GO:0071702	organic substance transport	3.17e-05	0.0079	2.61	1448	250	40	18	[RAB6A - rab6a, member ras oncogene family, HOOK2 - hook microtubule-tethering protein 2, STX5 - syntaxin 5, VAMP7 - vesicle-associated membrane protein 7, WDR11 - wd repeat domain 11, BET1 - bet1 golgi vesicular membrane trafficking protein, AKTIP - akt interacting protein, KIF5C - kinesin family member 5c, SCFD1 - sec1 family domain containing 1, KIF5B - kinesin family member 5b, VLDLR - very l…
GO:0042147	retrograde transport, endosome to Golgi	8.21e-05	0.0198	10.06	1448	18	40	5	[GOSR2 - golgi snap receptor complex member 2, BET1L - bet1 golgi vesicular membrane trafficking protein-like, RAB6A - rab6a, member ras oncogene family, GOSR1 - golgi snap receptor complex member 1, STX5 - syntaxin 5]
GO:0007032	endosome organization	9.32e-05	0.0217	14.48	1448	10	40	4	[HOOK2 - hook microtubule-tethering protein 2, HOOK3 - hook microtubule-tethering protein 3, AKTIP - akt interacting protein, HOOK1 - hook microtubule-tethering protein 1]
GO:0006888	ER to Golgi vesicle-mediated transport	0.000272	0.0613	6.21	1448	35	40	6	[GOSR2 - golgi snap receptor complex member 2, BET1L - bet1 golgi vesicular membrane trafficking protein-like, STX5 - syntaxin 5, GOSR1 - golgi snap receptor complex member 1, VAMP7 - vesicle-associated membrane protein 7, BET1 - bet1 golgi vesicular membrane trafficking protein]
GO:0030705	cytoskeleton-dependent intracellular transport	0.000338	0.0739	4.97	1448	51	40	7	[RAB6A - rab6a, member ras oncogene family, HOOK2 - hook microtubule-tethering protein 2, HOOK3 - hook microtubule-tethering protein 3, VAMP7 - vesicle-associated membrane protein 7, KIF5C - kinesin family member 5c, HOOK1 - hook microtubule-tethering protein 1, KIF5B - kinesin family member 5b]
GO:0048208	COPII vesicle coating	0.00041	0.0871	10.34	1448	14	40	4	[GOSR2 - golgi snap receptor complex member 2, STX5 - syntaxin 5, BET1 - bet1 golgi vesicular membrane trafficking protein, SCFD1 - sec1 family domain containing 1]
GO:0007033	vacuole organization	0.00041	0.0846	10.34	1448	14	40	4	[HOOK2 - hook microtubule-tethering protein 2, HOOK3 - hook microtubule-tethering protein 3, AKTIP - akt interacting protein, HOOK1 - hook microtubule-tethering protein 1]
GO:0006901	vesicle coating	0.000548	0.11	9.65	1448	15	40	4	[GOSR2 - golgi snap receptor complex member 2, STX5 - syntaxin 5, BET1 - bet1 golgi vesicular membrane trafficking protein, SCFD1 - sec1 family domain containing 1]
GO:0071577	zinc ion transmembrane transport	0.000745	0.145	36.2	1448	2	40	2	[SLC30A6 - solute carrier family 30 (zinc transporter), member 6, SLC30A5 - solute carrier family 30 (zinc transporter), member 5]
GO:0098655	cation transmembrane transport	0.000918	0.174	8.52	1448	17	40	4	[SLC30A7 - solute carrier family 30 (zinc transporter), member 7, ATP6V0A4 - atpase, h+ transporting, lysosomal v0 subunit a4, SLC30A6 - solute carrier family 30 (zinc transporter), member 6, SLC30A5 - solute carrier family 30 (zinc transporter), member 5]
GO:0035418	protein localization to synapse	0.000995	0.184	13.58	1448	8	40	3	[KLC1 - kinesin light chain 1, KIF5C - kinesin family member 5c, KIF5B - kinesin family member 5b]

## Sheet: FHIP2B - GOCOMPONENT
GO Term	Description	P-value	FDR q-value	Enrichment	N	B	n	b	Genes
GO:0044429	mitochondrial part	2.47e-50	2.83e-47	5	1725	201	151	88	[AFG3L2 - afg3 atpase family member 3-like 2 (s. cerevisiae), NDUFAF5 - nadh dehydrogenase (ubiquinone) complex i, assembly factor 5, AKAP1 - a kinase (prka) anchor protein 1, TRAK1 - trafficking protein, kinesin binding 1, SDHA - succinate dehydrogenase complex, subunit a, flavoprotein (fp), DHX30 - deah (asp-glu-ala-his) box helicase 30, NDUFA2 - nadh dehydrogenase (ubiquinone) 1 alpha subcompl…
GO:0005739	mitochondrion	8.78e-48	5.03e-45	4.39	1725	242	151	93	[NDUFAF5 - nadh dehydrogenase (ubiquinone) complex i, assembly factor 5, AFG3L2 - afg3 atpase family member 3-like 2 (s. cerevisiae), AKAP1 - a kinase (prka) anchor protein 1, TRAK1 - trafficking protein, kinesin binding 1, SDHA - succinate dehydrogenase complex, subunit a, flavoprotein (fp), DHX30 - deah (asp-glu-ala-his) box helicase 30, GFM2 - g elongation factor, mitochondrial 2, NME4 - nme/n…
GO:0005759	mitochondrial matrix	3.07e-28	1.17e-25	5.97	1725	88	151	46	[DLD - dihydrolipoamide dehydrogenase, GLUD1 - glutamate dehydrogenase 1, MDH2 - malate dehydrogenase 2, nad (mitochondrial), PYCR2 - pyrroline-5-carboxylate reductase family, member 2, GLS - glutaminase, DLST - dihydrolipoamide s-succinyltransferase (e2 component of 2-oxo-glutarate complex), PDHA1 - pyruvate dehydrogenase (lipoamide) alpha 1, GFM2 - g elongation factor, mitochondrial 2, EXD2 - e…
GO:0031966	mitochondrial membrane	1.63e-24	4.67e-22	4.68	1725	122	151	50	[AFG3L2 - afg3 atpase family member 3-like 2 (s. cerevisiae), NDUFAF5 - nadh dehydrogenase (ubiquinone) complex i, assembly factor 5, TRAK1 - trafficking protein, kinesin binding 1, AKAP1 - a kinase (prka) anchor protein 1, SDHA - succinate dehydrogenase complex, subunit a, flavoprotein (fp), NDUFA2 - nadh dehydrogenase (ubiquinone) 1 alpha subcomplex, 2, 8kda, NDUFA6 - nadh dehydrogenase (ubiqui…
GO:0005743	mitochondrial inner membrane	2.23e-19	5.12e-17	4.93	1725	88	151	38	[AFG3L2 - afg3 atpase family member 3-like 2 (s. cerevisiae), NDUFAF5 - nadh dehydrogenase (ubiquinone) complex i, assembly factor 5, MRPS23 - mitochondrial ribosomal protein s23, SDHA - succinate dehydrogenase complex, subunit a, flavoprotein (fp), NDUFA2 - nadh dehydrogenase (ubiquinone) 1 alpha subcomplex, 2, 8kda, NDUFA6 - nadh dehydrogenase (ubiquinone) 1 alpha subcomplex, 6, 14kda, NDUFA12 …
GO:0019866	organelle inner membrane	9.75e-19	1.86e-16	4.64	1725	96	151	39	[AFG3L2 - afg3 atpase family member 3-like 2 (s. cerevisiae), NDUFAF5 - nadh dehydrogenase (ubiquinone) complex i, assembly factor 5, MRPS23 - mitochondrial ribosomal protein s23, NDUFA2 - nadh dehydrogenase (ubiquinone) 1 alpha subcomplex, 2, 8kda, SDHA - succinate dehydrogenase complex, subunit a, flavoprotein (fp), NDUFA6 - nadh dehydrogenase (ubiquinone) 1 alpha subcomplex, 6, 14kda, NDUFA12 …
GO:0043233	organelle lumen	3.33e-18	5.45e-16	3.49	1725	167	151	51	[GFM2 - g elongation factor, mitochondrial 2, NME4 - nme/nm23 nucleoside diphosphate kinase 4, SUPV3L1 - suppressor of var1, 3-like 1 (s. cerevisiae), TIMM44 - translocase of inner mitochondrial membrane 44 homolog (yeast), HRNR - hornerin, DBT - dihydrolipoamide branched chain transacylase e2, ACADM - acyl-coa dehydrogenase, c-4 to c-12 straight chain, OAT - ornithine aminotransferase, METTL15 -…
GO:0070013	intracellular organelle lumen	3.33e-18	4.77e-16	3.49	1725	167	151	51	[GFM2 - g elongation factor, mitochondrial 2, NME4 - nme/nm23 nucleoside diphosphate kinase 4, SUPV3L1 - suppressor of var1, 3-like 1 (s. cerevisiae), TIMM44 - translocase of inner mitochondrial membrane 44 homolog (yeast), HRNR - hornerin, DBT - dihydrolipoamide branched chain transacylase e2, ACADM - acyl-coa dehydrogenase, c-4 to c-12 straight chain, OAT - ornithine aminotransferase, METTL15 -…
GO:0031974	membrane-enclosed lumen	3.33e-18	4.24e-16	3.49	1725	167	151	51	[GFM2 - g elongation factor, mitochondrial 2, NME4 - nme/nm23 nucleoside diphosphate kinase 4, SUPV3L1 - suppressor of var1, 3-like 1 (s. cerevisiae), TIMM44 - translocase of inner mitochondrial membrane 44 homolog (yeast), HRNR - hornerin, DBT - dihydrolipoamide branched chain transacylase e2, ACADM - acyl-coa dehydrogenase, c-4 to c-12 straight chain, OAT - ornithine aminotransferase, METTL15 -…
GO:0098798	mitochondrial protein complex	1.6e-15	1.83e-13	4.69	1725	78	151	32	[AFG3L2 - afg3 atpase family member 3-like 2 (s. cerevisiae), PDHA1 - pyruvate dehydrogenase (lipoamide) alpha 1, SDHA - succinate dehydrogenase complex, subunit a, flavoprotein (fp), NDUFA2 - nadh dehydrogenase (ubiquinone) 1 alpha subcomplex, 2, 8kda, NDUFA12 - nadh dehydrogenase (ubiquinone) 1 alpha subcomplex, 12, NDUFA6 - nadh dehydrogenase (ubiquinone) 1 alpha subcomplex, 6, 14kda, NDUFA5 -…
GO:1990204	oxidoreductase complex	1.19e-12	1.24e-10	6.85	1725	30	151	18	[DLD - dihydrolipoamide dehydrogenase, DLST - dihydrolipoamide s-succinyltransferase (e2 component of 2-oxo-glutarate complex), PDHA1 - pyruvate dehydrogenase (lipoamide) alpha 1, NDUFA2 - nadh dehydrogenase (ubiquinone) 1 alpha subcomplex, 2, 8kda, SDHA - succinate dehydrogenase complex, subunit a, flavoprotein (fp), NDUFA6 - nadh dehydrogenase (ubiquinone) 1 alpha subcomplex, 6, 14kda, NDUFA12 …
GO:0044444	cytoplasmic part	3.97e-12	3.8e-10	1.31	1725	1219	151	140	[NDUFAF5 - nadh dehydrogenase (ubiquinone) complex i, assembly factor 5, AFG3L2 - afg3 atpase family member 3-like 2 (s. cerevisiae), AKAP1 - a kinase (prka) anchor protein 1, TRAK1 - trafficking protein, kinesin binding 1, SDHA - succinate dehydrogenase complex, subunit a, flavoprotein (fp), NDUFA2 - nadh dehydrogenase (ubiquinone) 1 alpha subcomplex, 2, 8kda, DHX30 - deah (asp-glu-ala-his) box …
GO:0031090	organelle membrane	5.73e-11	5.05e-09	2.16	1725	323	151	61	[AFG3L2 - afg3 atpase family member 3-like 2 (s. cerevisiae), NDUFAF5 - nadh dehydrogenase (ubiquinone) complex i, assembly factor 5, TRAK1 - trafficking protein, kinesin binding 1, AKAP1 - a kinase (prka) anchor protein 1, NDUFA2 - nadh dehydrogenase (ubiquinone) 1 alpha subcomplex, 2, 8kda, SDHA - succinate dehydrogenase complex, subunit a, flavoprotein (fp), NDUFA6 - nadh dehydrogenase (ubiqui…
GO:0044455	mitochondrial membrane part	5.89e-11	4.82e-09	5.19	1725	44	151	20	[NDUFAF5 - nadh dehydrogenase (ubiquinone) complex i, assembly factor 5, AFG3L2 - afg3 atpase family member 3-like 2 (s. cerevisiae), IMMT - inner membrane protein, mitochondrial, SDHA - succinate dehydrogenase complex, subunit a, flavoprotein (fp), NDUFA2 - nadh dehydrogenase (ubiquinone) 1 alpha subcomplex, 2, 8kda, NDUFA6 - nadh dehydrogenase (ubiquinone) 1 alpha subcomplex, 6, 14kda, NDUFA12 …
GO:0098800	inner mitochondrial membrane protein complex	1.5e-10	1.15e-08	5.89	1725	33	151	17	[AFG3L2 - afg3 atpase family member 3-like 2 (s. cerevisiae), IMMT - inner membrane protein, mitochondrial, SDHA - succinate dehydrogenase complex, subunit a, flavoprotein (fp), NDUFA2 - nadh dehydrogenase (ubiquinone) 1 alpha subcomplex, 2, 8kda, NDUFA6 - nadh dehydrogenase (ubiquinone) 1 alpha subcomplex, 6, 14kda, NDUFA12 - nadh dehydrogenase (ubiquinone) 1 alpha subcomplex, 12, NDUFA9 - nadh …
GO:0098803	respiratory chain complex	1.19e-09	8.52e-08	7.07	1725	21	151	13	[SDHA - succinate dehydrogenase complex, subunit a, flavoprotein (fp), NDUFA2 - nadh dehydrogenase (ubiquinone) 1 alpha subcomplex, 2, 8kda, NDUFA12 - nadh dehydrogenase (ubiquinone) 1 alpha subcomplex, 12, NDUFA6 - nadh dehydrogenase (ubiquinone) 1 alpha subcomplex, 6, 14kda, NDUFA9 - nadh dehydrogenase (ubiquinone) 1 alpha subcomplex, 9, 39kda, NDUFA5 - nadh dehydrogenase (ubiquinone) 1 alpha s…
GO:0030964	NADH dehydrogenase complex	3.92e-09	2.64e-07	7.22	1725	19	151	12	[NDUFV2 - nadh dehydrogenase (ubiquinone) flavoprotein 2, 24kda, NDUFS6 - nadh dehydrogenase (ubiquinone) fe-s protein 6, 13kda (nadh-coenzyme q reductase), NDUFS4 - nadh dehydrogenase (ubiquinone) fe-s protein 4, 18kda (nadh-coenzyme q reductase), NDUFV1 - nadh dehydrogenase (ubiquinone) flavoprotein 1, 51kda, NDUFA2 - nadh dehydrogenase (ubiquinone) 1 alpha subcomplex, 2, 8kda, NDUFS3 - nadh de…
GO:0045271	respiratory chain complex I	3.92e-09	2.5e-07	7.22	1725	19	151	12	[NDUFV2 - nadh dehydrogenase (ubiquinone) flavoprotein 2, 24kda, NDUFS6 - nadh dehydrogenase (ubiquinone) fe-s protein 6, 13kda (nadh-coenzyme q reductase), NDUFS4 - nadh dehydrogenase (ubiquinone) fe-s protein 4, 18kda (nadh-coenzyme q reductase), NDUFV1 - nadh dehydrogenase (ubiquinone) flavoprotein 1, 51kda, NDUFA2 - nadh dehydrogenase (ubiquinone) 1 alpha subcomplex, 2, 8kda, NDUFS3 - nadh de…
GO:0005747	mitochondrial respiratory chain complex I	3.92e-09	2.37e-07	7.22	1725	19	151	12	[NDUFV2 - nadh dehydrogenase (ubiquinone) flavoprotein 2, 24kda, NDUFS6 - nadh dehydrogenase (ubiquinone) fe-s protein 6, 13kda (nadh-coenzyme q reductase), NDUFS4 - nadh dehydrogenase (ubiquinone) fe-s protein 4, 18kda (nadh-coenzyme q reductase), NDUFV1 - nadh dehydrogenase (ubiquinone) flavoprotein 1, 51kda, NDUFA2 - nadh dehydrogenase (ubiquinone) 1 alpha subcomplex, 2, 8kda, NDUFS3 - nadh de…
GO:0042645	mitochondrial nucleoid	1.16e-08	6.62e-07	6.19	1725	24	151	13	[POLRMT - polymerase (rna) mitochondrial (dna directed), DHX30 - deah (asp-glu-ala-his) box helicase 30, FASTKD5 - fast kinase domains 5, SSBP1 - single-stranded dna binding protein 1, mitochondrial, SHMT2 - serine hydroxymethyltransferase 2 (mitochondrial), SUPV3L1 - suppressor of var1, 3-like 1 (s. cerevisiae), LRPPRC - leucine-rich pentatricopeptide repeat containing, CLPX - clpx caseinolytic …
GO:0009295	nucleoid	1.16e-08	6.3e-07	6.19	1725	24	151	13	[POLRMT - polymerase (rna) mitochondrial (dna directed), DHX30 - deah (asp-glu-ala-his) box helicase 30, FASTKD5 - fast kinase domains 5, SSBP1 - single-stranded dna binding protein 1, mitochondrial, SHMT2 - serine hydroxymethyltransferase 2 (mitochondrial), SUPV3L1 - suppressor of var1, 3-like 1 (s. cerevisiae), LRPPRC - leucine-rich pentatricopeptide repeat containing, CLPX - clpx caseinolytic …
GO:0044425	membrane part	6.73e-06	0.000351	1.77	1725	323	151	50	[NDUFAF5 - nadh dehydrogenase (ubiquinone) complex i, assembly factor 5, AFG3L2 - afg3 atpase family member 3-like 2 (s. cerevisiae), AKAP1 - a kinase (prka) anchor protein 1, NDUFA2 - nadh dehydrogenase (ubiquinone) 1 alpha subcomplex, 2, 8kda, SDHA - succinate dehydrogenase complex, subunit a, flavoprotein (fp), NDUFA6 - nadh dehydrogenase (ubiquinone) 1 alpha subcomplex, 6, 14kda, NDUFA5 - nad…
GO:0098796	membrane protein complex	3.33e-05	0.00166	2.34	1725	117	151	24	[AFG3L2 - afg3 atpase family member 3-like 2 (s. cerevisiae), HOOK2 - hook microtubule-tethering protein 2, IMMT - inner membrane protein, mitochondrial, AKTIP - akt interacting protein, IGF2R - insulin-like growth factor 2 receptor, HSPD1 - heat shock 60kda protein 1 (chaperonin), NDUFA2 - nadh dehydrogenase (ubiquinone) 1 alpha subcomplex, 2, 8kda, SDHA - succinate dehydrogenase complex, subuni…
GO:0043231	intracellular membrane-bounded organelle	4.58e-05	0.00219	1.22	1725	1124	151	120	[NDUFAF5 - nadh dehydrogenase (ubiquinone) complex i, assembly factor 5, AFG3L2 - afg3 atpase family member 3-like 2 (s. cerevisiae), AKAP1 - a kinase (prka) anchor protein 1, TRAK1 - trafficking protein, kinesin binding 1, SDHA - succinate dehydrogenase complex, subunit a, flavoprotein (fp), DHX30 - deah (asp-glu-ala-his) box helicase 30, GFM2 - g elongation factor, mitochondrial 2, MGME1 - mito…
GO:0030897	HOPS complex	5.66e-05	0.00259	11.42	1725	4	151	4	[HOOK2 - hook microtubule-tethering protein 2, HOOK3 - hook microtubule-tethering protein 3, AKTIP - akt interacting protein, HOOK1 - hook microtubule-tethering protein 1]
GO:0070695	FHF complex	5.66e-05	0.0025	11.42	1725	4	151	4	[HOOK2 - hook microtubule-tethering protein 2, HOOK3 - hook microtubule-tethering protein 3, AKTIP - akt interacting protein, HOOK1 - hook microtubule-tethering protein 1]
GO:0016021	integral component of membrane	0.000116	0.00493	2.23	1725	118	151	23	[ATP2C1 - atpase, ca++ transporting, type 2c, member 1, KIAA0319L - kiaa0319-like, USP30 - ubiquitin specific peptidase 30, IGF2R - insulin-like growth factor 2 receptor, AKAP1 - a kinase (prka) anchor protein 1, GOLGA5 - golgin a5, CPD - carboxypeptidase d, VAPB - vamp (vesicle-associated membrane protein)-associated protein b and c, EXD2 - exonuclease 3'-5' domain containing 2, MAVS - mitochond…
GO:0005871	kinesin complex	0.000121	0.00497	5.33	1725	15	151	7	[KLC4 - kinesin light chain 4, KLC1 - kinesin light chain 1, KIF5C - kinesin family member 5c, KLC2 - kinesin light chain 2, KIF5B - kinesin family member 5b, KLC3 - kinesin light chain 3, KIF1B - kinesin family member 1b]
GO:0031224	intrinsic component of membrane	0.000174	0.00689	2.17	1725	121	151	23	[ATP2C1 - atpase, ca++ transporting, type 2c, member 1, KIAA0319L - kiaa0319-like, USP30 - ubiquitin specific peptidase 30, IGF2R - insulin-like growth factor 2 receptor, AKAP1 - a kinase (prka) anchor protein 1, GOLGA5 - golgin a5, CPD - carboxypeptidase d, VAPB - vamp (vesicle-associated membrane protein)-associated protein b and c, EXD2 - exonuclease 3'-5' domain containing 2, MAVS - mitochond…
GO:0035253	ciliary rootlet	0.000659	0.0252	11.42	1725	3	151	3	[KIF5C - kinesin family member 5c, KIF5B - kinesin family member 5b, KLC3 - kinesin light chain 3]
GO:0031970	organelle envelope lumen	0.000678	0.0251	4.9	1725	14	151	6	[IMMT - inner membrane protein, mitochondrial, IGF2R - insulin-like growth factor 2 receptor, NDUFS1 - nadh dehydrogenase (ubiquinone) fe-s protein 1, 75kda (nadh-coenzyme q reductase), TRAP1 - tnf receptor-associated protein 1, NME4 - nme/nm23 nucleoside diphosphate kinase 4, SHMT2 - serine hydroxymethyltransferase 2 (mitochondrial)]
GO:0043227	membrane-bounded organelle	0.000766	0.0274	1.15	1725	1265	151	127	[NDUFAF5 - nadh dehydrogenase (ubiquinone) complex i, assembly factor 5, AFG3L2 - afg3 atpase family member 3-like 2 (s. cerevisiae), AKAP1 - a kinase (prka) anchor protein 1, TRAK1 - trafficking protein, kinesin binding 1, SDHA - succinate dehydrogenase complex, subunit a, flavoprotein (fp), DHX30 - deah (asp-glu-ala-his) box helicase 30, GFM2 - g elongation factor, mitochondrial 2, MGME1 - mito…
GO:0005758	mitochondrial intermembrane space	0.000845	0.0294	5.71	1725	10	151	5	[IMMT - inner membrane protein, mitochondrial, NDUFS1 - nadh dehydrogenase (ubiquinone) fe-s protein 1, 75kda (nadh-coenzyme q reductase), NME4 - nme/nm23 nucleoside diphosphate kinase 4, SHMT2 - serine hydroxymethyltransferase 2 (mitochondrial), TRAP1 - tnf receptor-associated protein 1]

[truncated: 2 more sheets: FHIP2B - GOFUNCTION, FHIP2B - GOPROCESS]
